# Supplementary material for: Unpacking of a Crumpled Wire from Two-Dimensional Cavities
Source: PLoS One. 2015 Jun 5;10(6):e0128568. doi: 10.1371/journal.pone.0128568 (PMC4457482; doi:10.1371/journal.pone.0128568)
Supplement: S1 Dataset — In all data files, the number in parenthesis corresponds to the label of the experience. Therefore “Cu15 (3).txt” corresponds to the third experiment of extraction of the copper wire from the cavity of 15 cm in diameter. (ZIP) [file pone.0128568.s001.zip › S1 Dataset/Cu22 (4).txt]

5	16.17
7.4	16.66
6.3	15.65
5.5	12.27
7	10.93
4.4	9.03
10	5.18
16	12.14
8	8.15
4.5	4.33
6	9.85
5.5	9.61
13	4.61
9.5	9.69
8.2	8.8
11	6.2
7.3	6.68
9.5	10.18
20.5	5.65
20.6	7.2
21	2.89
22.3	5.39
17.5	6.75
25	3.93
16	3.71
27	2.3
25	2.65
29.5	1.78
27.5	1.11
