# Supplementary material for: Unpacking of a Crumpled Wire from Two-Dimensional Cavities
Source: PLoS One. 2015 Jun 5;10(6):e0128568. doi: 10.1371/journal.pone.0128568 (PMC4457482; doi:10.1371/journal.pone.0128568)
Supplement: S1 Dataset — In all data files, the number in parenthesis corresponds to the label of the experience. Therefore “Cu15 (3).txt” corresponds to the third experiment of extraction of the copper wire from the cavity of 15 cm in diameter. (ZIP) [file pone.0128568.s001.zip › S1 Dataset/Informations.txt]

Here we uploaded the raw data of our study.
In all data file, the first column is the size of the loop (in centimeters), and the second column is the maximum extraction force (in Newtons). The rows follow the extraction order of the loops.
The copper wire used was 1 mm in diameter and were injected into cavities of 15 and 22 cm.
The number in parenthesis corresponds to the label of the experience. Therefore "Cu15 (3).txt" corresponds to the third experiment in the cavity of 15 cm.
